# Supplementary material for: Transcriptome analysis of aphid-resistant and susceptible near isogenic lines reveals candidate resistance genes in cowpea (Vigna unguiculata)
Source: BMC Plant Biol. 2023 Jan 11;23:22. doi: 10.1186/s12870-022-04021-w (PMC9832699; doi:10.1186/s12870-022-04021-w)
Supplement: Supplementary file 2 — Additional file 2: Table S1. Differential coexpression analysis identified clusters (modules: M) of genes that shared expression patterns within treatments but differed between treatments (see Figure 3). Table S2. Alignment statistics for raw reads. Table S3. Contrasts of treatments and associated DEGs at high and low LFC thresholds. Table S4. qRT-PCR validation of select genes differentially expressed in RNAseq data relative to susceptible (CB46) uninfested plants. Genes consistently upregulated across time in resistant cowpea (CB77; A:RGA4-600, B:RGA4-700) and genes differentially expressed among treatments (C:CHiB, D:STE11) showed expression trends in concordance with RNAseq data (*) relative to susceptible control tissues at the collection time point. Primers for select genes are listed (E) and the fit of all expression data to count data showed high correlation (F: R2=0.79). [file 12870_2022_4021_MOESM2_ESM.xlsx]

## Sheet: Table S1
Table S1. Differential coexpression analysis identified clusters (modules: M) of genes that shared expression patterns within treatments but differed between treatments (see Figure 3)
Module	Arabidopsis ID	Name	Biological Function	Cellular Locations
1	AT1G68560	ALPHA-XYLOSIDASE 1 (XYL1)	Encodes a bifunctional alpha-l-arabinofuranosidase/beta-d-xylosidase that belongs to family 3 of glycoside hydrolases, response to cadmium ion, xylan catabolic process, xyloglucan metabolic process	apoplast, cell wall, extracellular region, mitochondrion, plant-type cell wall, plasmodesma
1	AT3G46780	PLASTID TRANSCRIPTIONALLY ACTIVE 16 (PTAC16)	plastid transcriptionally active 16, circadian rhythm	chloroplast, chloroplast envelope, chloroplast nucleoid, chloroplast thylakoid, chloroplast thylakoid membrane, cytosol, stromal side of plastid thylakoid membrane
1	AT4G12490	AZI3	Encodes a member of the AZI family of lipid transfer proteins. Contains a PRR domain that appears to be required for localization to the chloroplast. defense response to fungus	chloroplast outer membrane, endoplasmic reticulum, plasmodesma
2	AT2G31880	SUPPRESSOR OF BIR1 (SOBIR1)	Encodes a putative leucine rich repeat transmembrane protein that is expressed in response to Pseudomonas syringae. negative regulation of floral organ abscission, positive regulation of cell death, positive regulation of defense response	peroxisome, plasma membrane
2	AT3G48090	ENHANCED DISEASE SUSCEPTIBILITY 1 (EDS1)	Component of R gene-mediated disease resistance in Arabidopsis thaliana with homology to eukaryotic lipases. aerenchyma formation, defense response to Gram-negative bacterium, leaf abscission, plant-type hypersensitive response, regulation of hydrogen peroxide metabolic process, response to hypoxia, response to singlet oxygen, systemic acquired resistance, systemic acquired resistance, salicylic …	chloroplast, cytoplasm, nucleus
2	AT3G63380	AUTO-INHIBITED CA2+ ATPASE 12 (ACA12)	ATPase E1-E2 type family protein. calcium ion transmembrane transport	integral component of plasma membrane, intracellular membrane-bounded organelle
2	AT5G06320	NHL3	encodes a protein whose sequence is similar to tobacco hairpin-induced gene (HIN1) and Arabidopsis non-race specific disease resistance gene (NDR1). Expression of this gene is induced by cucumber mosaic virus, spermine and Pseudomonas syringae pv. tomato DC3000. The gene product is localized to the plasma membrane, defense response to bacterium, response to salicylic acid, response to wounding	anchored component of plasma membrane, plasmodesma
2	AT5G06320-1	NHL3	encodes a protein whose sequence is similar to tobacco hairpin-induced gene (HIN1) and Arabidopsis non-race specific disease resistance gene (NDR1). Expression of this gene is induced by cucumber mosaic virus, spermine and Pseudomonas syringae pv. tomato DC3000. The gene product is localized to the plasma membrane, defense response to bacterium, response to salicylic acid, response to wounding	Golgi apparatus, mitochondrion, plant-type vacuole, plasma membrane, plasmodesma
2	AT5G14930	SENESCENCE-ASSOCIATED GENE 101 (SAG101)	encodes an acyl hydrolase involved in senescence, defense response, lipid metabolic process, positive regulation of defense response to bacterium, positive regulation of defense response to oomycetes, positive regulation of defense response to virus by host, positive regulation of leaf senescence	chloroplast, cytoplasm, nucleus
3	AT4G02715	flocculation FLO11-like protein	cellular response to oxygen-containing compound, negative regulation of cellular process, negative regulation of metabolic process, regulation of cell communication, regulation of developmental process, regulation of reproductive process, seed development, shoot system development, signaling	nucleus
3	AT4G22200	AKT2	Encodes AKT2, a photosynthate- and light-dependent inward rectifying potassium channel with unique gating properties that are regulated by phosphorylation. Expressed in guard cell protoplasts and in the phloem and xylem of aerial portions of the plant. identical protein binding, inward rectifier potassium channel activity, protein binding, voltage-gated potassium channel activity	endoplasmic reticulum membrane, mitochondrion, plasmodesma
4	AT1G18330	EARLY-PHYTOCHROME-RESPONSIVE1	DNA-binding transcription factor activity	nucleus
4	AT1G25440	B-BOX DOMAIN PROTEIN 15	regulation of transcription, DNA-templated	nucleus
4	AT1G52720	Hypothetical protein	anatomical structure arrangement, carboxylic acid biosynthetic process, defense response to bacterium, glucosinolate metabolic process, jasmonic acid mediated signaling pathway, monocarboxylic acid metabolic process, regionalization, response to fungus, response to temperature stimulus, response to wounding	chloroplast, plastid
4	AT1G64500	THRUMIN1	A member of a protein family found in plants and animals that contain conserved C-terminal glutaredoxin-like and putative zinc-binding cysteine-rich domains. It is involved in light stimulated actin bundling and chloroplast movement. The mRNA is cell-to-cell mobile. glutathione oxidoreductase activity	actin filament, nucleus
4	AT1G64780	AMMONIUM TRANSPORTER 1;2	encodes an ammonium transporter protein believed to act as a high affinity transporter. It is expressed in the root, primarily in endodermal and cortical cells, and contributes to ammonium uptake in the root.	plasma membrane
4	AT2G15020	Hypothetical protein	regulation of developmental process, small molecule metabolic process
4	AT3G14770	ATSWEET2	carbohydrate transport, protein binding, sugar transmembrane transporter activity	plasma membrane
4	AT4G18700	PROTEIN KINASE 8	carbohydrate derivative metabolic process, cell differentiation, cell tip growth, cellular lipid metabolic process, cellular response to phosphate starvation, developmental cell growth, developmental growth, ion transmembrane transport, lipid biosynthetic process, pollen tube development, response to light stimulus	plasma membrane
4	AT4G2290	DUF1191	transmembrane protein	extracellular region
5	AT2G21790	RIBONUCLEOTIDE REDUCTASE LARGE SUBUNIT 1 (RNR1)	encodes large subunit of ribonucleotide reductase involved in the production of deoxyribonucleoside triphosphates (dNTPs) for DNA replication and repair, DNA replication, deoxyribonucleoside triphosphate biosynthetic process	ribonucleoside-diphosphate reductase complex
5	AT2G40550	E2F TARGET GENE 1 (ETG1)	Encodes a nuclear localized target of E2Fa-DPa, transcription factors controlling cell cycle progression. Required for sister chromatid cohesion and DNA repair. DNA replication, postreplication repair, sister chromatid cohesion	MCM complex, nuclear replisome
5	AT4G02060	PROLIFERA (PRL)	Member of the minichromosome maintenance complex, involved in DNA replication initiation. Abundant in proliferating and endocycling tissues. Localized in the nucleus during G1, S and G2 phases of the cell cycle, and are released into the cytoplasmic compartment during mitosis. Binds chromatin. DNA unwinding involved in DNA replication, embryo development, pollen development, sugar mediated signal…	nucleus
5	AT5G08020	ARABIDOPSIS THALIANA RPA70-KDA SUBUNIT B (ATRPA70B)	Encodes a homolog of Replication Protein A. rpa70b mutants are hypersensitive to UV-B radiation and MMS treatments suggesting a role for this protein in DNA damage repair, DNA repair, response to UV-B	nucleus
5	AT5G46280	MINICHROMOSOME MAINTENANCE 3 (MCM3)	Involved in the replication of mungbean yellow mosaic India virus (MYMIV) DNA through an ex vivo system, DNA unwinding involved in DNA replication	nucleus
5	AT5G63550	DEK domain-containing chromatin associated protein	DEK domain-containing chromatin associated protein, chromatin organization, chromatin remodeling, negative regulation of transcription, DNA-templated, regulation of double-strand break repair, regulation of transcription, DNA-templated	nucleus
5	AT5G66750	CHROMATIN REMODELING 1 (CHR1)	Protein is similar to SWI2/SNF2 chromatin remodeling proteins. DDM1 is appears to act as a chromatin-remodeling ATPase involved in cytosine methylation in CG and non-CG contexts. Involved in gene silencing and maintenance of DNA methylation and histone methylation. Hypomethylation of many genomic regions occurs in ddm1 mutants, and can cause several phenotypic abnormalities, but some loci, such a…	nucleosome, nucleus
5	AT5G67100	INCURVATA2 (ICU2)	Encodes the putative catalytic subunit of the DNA polymerase alpha. Interacts with genes involved in chromatin-mediated cellular memory. ICU2 genetically interacts with TERMINAL FLOWER2, the ortholog of HETEROCHROMATIN PROTEIN1 of animals and yeasts, and with the Polycomb group (PcG) gene CURLY LEAF. A number of regulatory genes were derepressed in the icu2-1 mutant, including genes associated wi…	nucleus

## Sheet: Table S2
Table S2. Alignment statistics for raw reads.
Sequencing ID	Plant	Insect	Day	total sequences (M)	% aligned	M reads aligned
adpJM-01	susceptible	none	1	45195400	0.891433	40288649
adpJM-02	susceptible	none	1	51813157	0.877193	45450147
adpJM-03	susceptible	none	1	51992980	0.874361	45460621
adpJM-04	susceptible	none	1	40619891	0.714716	29031691
adpJM-05	susceptible	none	1	43202167	0.853972	36893431
adpJM-06	resistant	none	1	52749743	0.846278	44640960
adpJM-07	resistant	none	1	39748966	0.839712	33377679
adpJM-08	resistant	none	1	45624497	0.876655	39996949
adpJM-09	resistant	none	1	43573396	0.859248	37440342
adpJM-10	resistant	none	1	36011257	0.906106	32630022
adpJM-11	susceptible	aphid	1	51929592	0.851752	44231136
adpJM-12	susceptible	aphid	1	67996266	0.690703	46965218
adpJM-13	susceptible	aphid	1	49259111	0.840806	41417353
adpJM-14	susceptible	aphid	1	32117672	0.829791	26650944
adpJM-15	susceptible	aphid	1	64784439	0.866299	56122677
adpJM-16	resistant	aphid	1	62511689	0.829248	51837674
adpJM-17	resistant	aphid	1	76570181	0.862645	66052886
adpJM-18	resistant	aphid	1	64129135	0.85761	54997800
adpJM-19	resistant	aphid	1	57088608	0.865384	49403571
adpJM-20	resistant	aphid	1	36530943	0.875935	31998741
adpJM-21	susceptible	none	6	38588958	0.891778	34412777
adpJM-22	susceptible	none	6	49263932	0.899156	44295960
adpJM-23	susceptible	none	6	47113958	0.891215	41988655
adpJM-24	susceptible	none	6	51818802	0.885162	45868012
adpJM-25	susceptible	none	6	41642873	0.899448	37455604
adpJM-26	resistant	none	6	65271334	0.875846	57167638
adpJM-27	resistant	none	6	44298796	0.91655	40602080
adpJM-28	resistant	none	6	39449149	0.901596	35567177
adpJM-29	resistant	none	6	38260565	0.851568	32581472
adpJM-30	resistant	none	6	47385106	0.884163	41896163
adpJM-31	susceptible	aphid	6	51129858	0.885386	45269671
adpJM-32	susceptible	aphid	6	81982292	0.916258	75116940
adpJM-33	susceptible	aphid	6	45046330	0.850626	38317597
adpJM-34	susceptible	aphid	6	78949254	0.82373	65032857
adpJM-35	susceptible	aphid	6	227569215	0.914045	208008537
adpJM-36	resistant	aphid	6	127143860	0.936344	119050441
adpJM-37	resistant	aphid	6	128857822	0.854309	110084450
adpJM-38	resistant	aphid	6	85972067	0.929525	79913151
adpJM-39	resistant	aphid	6	119543236	0.922263	110250246
adpJM-40	resistant	aphid	6	181765416	0.940228	170900855
			average	6.51125e+07	0.869476	5.72167e+07
			max	227569215	0.940228	208008537
			min	32117672	0.690703	26650944

## Sheet: Table S3
Table S3. Contrasts of treatments and associated DEGs at high and low LFC thresholds
		-0.6 ≤ LFC ≥ 0.6		any LFC ≠ 0
		P (FDR) <0.05		P (FDR) <0.05
Contrast Name	Contrast	Up	Down	Up	Down
Aphid	Mean Aphid – mean Control	773	496	1982	1365
Time	Mean Day 6 Control – mean Day 1 Control	3384	2900	5481	4313
Genotype	Mean Resistance – Mean Susceptible	344	1362	1617	2407
Development with Aphid	(Mean Aphid Day 6 – Mean Aphid Day 1) – (Mean Control Day 6 – Mean Control Day 1)	779	483	1211	603
Baseline Resistance	Mean Resistance Control – Mean Susceptible Control	235	473	547	688
AphidD1	Mean Aphid Day 1 – mean Control Day 1	759	574	1310	1302
AphidD6	Mean Aphid Day 6 – mean Control Day 6	876	600	1787	1024
AphidResD1	Resistance+Aphid Day 1 – Resistance Control Day 1	126	197	136	230
AphidResD6	Resistance+Aphid Day 6 – Resistance Control Day 6	597	643	944	786
AphidSuscD1	Susceptible+Aphid Day 1 – Susceptible Control Day 1	678	381	974	785
AphidSuscD6	Susceptible+Aphid Day 6 – Susceptible Control Day 6	311	105	394	121
Leaf Development	Mean Control Day 6 – Mean Control Day 1	2404	2625	3592	3453
ControlResD6	Resistance Control Day 6 – Resistance Control Day 1	1134	1558	1416	1801
ControlSusD6	Susceptible Control Day 6 – Susceptible Control Day 1	2772	2982	3714	3519
Aphid Res Dev	(Resistance+Aphid Day 6 – Resistance+Aphid Day 1) – (Resistance Control Day 6 – Resistance Control Day 1)	202	40	210	40
Aphid Sus Dev	(Susceptible+Aphid Day 6 – Susceptible+Aphid Day 1) – (Susceptible Control Day 6 – Susceptible Control Day 1)	388	333	464	356

## Sheet: TableS4
Table S4. qRT-PCR validation of select genes differentially expressed in RNAseq data relative to susceptible (CB46) uninfested plants. Genes consistently upregulated across time in resistant cowpea (CB77; A:RGA4-600, B:RGA4-700) and genes differentially expressed among treatments (C:CHiB, D:STE11) showed expression trends in concordance with RNAseq data (*) relative to susceptible control tissues…
Day	Genotype	Treatment	ID	Gene	Cq	delta	RE	counts
1	S	C	D1SN1	RGA4-600	36.1861	16.0693	1.45428e-05	10
1	S	C	D1SN2	RGA4-600			0	0
1	S	C	D1SN3	RGA4-600			0	4
1	R	C	D1RN1	RGA4-600	26.1848	6.07666	0.0148164	340
1	R	C	D1RN2	RGA4-600	26.2684	6.21096	0.0134994	345
1	R	C	D1RN3	RGA4-600	26.0725	5.79691	0.0179869	283
1	S	A	D1SA1	RGA4-600	36.9335	16.4708	1.10102e-05	0
1	S	A	D1SA2	RGA4-600			0	0
1	S	A	D1SA3	RGA4-600			0	0
1	R	A	D1RA1	RGA4-600	26.0927	5.60754	0.0205099	453
1	R	A	D1RA2	RGA4-600	30.8188	5.1029	0.0290987	450
1	R	A	D1RA3	RGA4-600	26.4212	5.61832	0.0203571	525
1	S	C	D1SN1	RGA4-600	36.8704	16.764	8.98529e-06	7
1	S	C	D1SN2	RGA4-600			0	14
1	S	C	D1SN3	RGA4-600	33.0318	13.0406	0.000118685	20
1	R	C	D1RN1	RGA4-600	26.8936	6.83177	0.00877872	370
1	R	C	D1RN2	RGA4-600	26.5477	6.8724	0.00853498	228
1	R	C	D1RN3	RGA4-600	25.3812	5.27099	0.0258984	601
1	S	A	D1SA1	RGA4-600			0	4
1	S	A	D1SA2	RGA4-600	37.2606	17.2589	6.37586e-06	4
1	S	A	D1SA3	RGA4-600	33.1619	12.9535	0.000126069	23
1	R	A	D1RA1	RGA4-600	27.072	6.33825	0.0123594	964
1	R	A	D1RA2	RGA4-600	26.6397	6.21113	0.0134978	1013
1	R	A	D1RA3	RGA4-600	27.2237	6.26827	0.0129737	648
1	S	C	D1SN1	RGA4-700	35.0986	14.9818	3.09044e-05	0
1	S	C	D1SN2	RGA4-700			0	0
1	S	C	D1SN3	RGA4-700			0	0
1	R	C	D1RN1	RGA4-700	25.6934	5.58525	0.0208292	428
1	R	C	D1RN2	RGA4-700	25.5404	5.48299	0.0223591	214
1	R	C	D1RN3	RGA4-700	25.2921	5.01646	0.0308955	405
1	S	A	D1SA1	RGA4-700	37.446	16.9833	7.7183e-06	0
1	S	A	D1SA2	RGA4-700			0	0
1	S	A	D1SA3	RGA4-700	39.2938	18.7512	2.26628e-06	8
1	R	A	D1RA1	RGA4-700	26.199	5.71382	0.0190532	385
1	R	A	D1RA2	RGA4-700	30.1643	4.44849	0.0458005	573
1	R	A	D1RA3	RGA4-700	26.1601	5.35718	0.0243966	368
1	S	C	D1SN1	RGA4-700			0	0
1	S	C	D1SN2	RGA4-700	38.6617	18.942	1.98557e-06	0
1	S	C	D1SN3	RGA4-700	32.6923	12.7011	0.000150177	0
1	R	C	D1RN1	RGA4-700	26.0972	6.03541	0.0152462	314
1	R	C	D1RN2	RGA4-700	25.2798	5.60447	0.0205535	318
1	R	C	D1RN3	RGA4-700	24.853	4.74287	0.0373467	313
1	S	A	D1SA1	RGA4-700			0	0
1	S	A	D1SA2	RGA4-700	36.3885	16.3869	1.16698e-05	9
1	S	A	D1SA3	RGA4-700	32.0282	11.8198	0.000276617	0
1	R	A	D1RA1	RGA4-700	26.1952	5.46148	0.022695	1021
1	R	A	D1RA2	RGA4-700	25.5403	5.11178	0.0289202	1040
1	R	A	D1RA3	RGA4-700	26.5054	5.55005	0.0213437	703
6	S	C	D6SN1	CHiB	25.4625	5.3458	0.0245897	1167
6	S	C	D6SN2	CHiB	25.6075	5.27806	0.0257718	1361
6	S	C	D6SN3	CHiB	25.8748	5.28608	0.025629	1062
6	R	C	D6RN1	CHiB	25.557	5.44884	0.0228948	964
6	R	C	D6RN2	CHiB	24.0905	4.03306	0.0610841	2231
6	R	C	D6RN3	CHiB	25.0611	4.78549	0.0362598	957
6	S	A	D6SA1	CHiB	25.3854	4.92268	0.0329705	1186
6	S	A	D6SA2	CHiB	25.1666	4.67996	0.0390115	1368
6	S	A	D6SA3	CHiB	23.7397	3.19717	0.109032	4252
6	R	A	D6RA1	CHiB	23.9729	3.48776	0.0891412	3967
6	R	A	D6RA2	CHiB	28.2667	2.55083	0.170657	6140
6	R	A	D6RA3	CHiB	25.0983	4.29537	0.050929	2413
6	S	C	D6SN1	CHiB	23.6027	3.49637	0.0886111	3311
6	S	C	D6SN2	CHiB	23.2773	3.55756	0.0849316	4018
6	S	C	D6SN3	CHiB	22.3146	2.32328	0.199812	7481
6	R	C	D6RN1	CHiB	26.0088	5.94699	0.0162097	1080
6	R	C	D6RN2	CHiB	28.0763	8.40104	0.00295824	179
6	R	C	D6RN3	CHiB	27.5789	7.46878	0.00564512	124
6	S	A	D6SA1	CHiB	22.251	2.4655	0.181054	8790
6	S	A	D6SA2	CHiB	23.1556	3.15399	0.112345	12616
6	S	A	D6SA3	CHiB	22.3824	2.17404	0.22159	8947
6	R	A	D6RA1	CHiB	26.0297	5.29598	0.0254537	4765
6	R	A	D6RA2	CHiB	26.6723	6.24369	0.0131966	1733
6	R	A	D6RA3	CHiB	25.751	4.79559	0.0360067	3497
6	S	C	D6SN1	STE11	25.0082	5.47276	0.0225182	620
6	S	C	D6SN2	STE11	25.4873	5.72391	0.0189204	663
6	S	C	D6SN3	STE11	25.231	5.25601	0.0261688	853
6	R	C	D6RN1	STE11	26.5503	6.80031	0.00897227	318
6	R	C	D6RN2	STE11	25.563	5.9865	0.0157719	666
6	R	C	D6RN3	STE11	25.2943	5.45467	0.0228024	568
6	S	A	D6SA1	STE11	26.3912	6.34994	0.0122596	264
6	S	A	D6SA2	STE11	26.3269	6.33191	0.0124138	556
6	S	A	D6SA3	STE11	27.0136	7.02804	0.00766214	126
6	R	A	D6RA1	STE11	26.6	6.55149	0.0106612	320
6	R	A	D6RA2	STE11	30.7054	5.53631	0.0215478	185
6	R	A	D6RA3	STE11	27.4125	7.33267	0.00620364	143
6	S	C	D6SN1	STE11	25.7127	6.3248	0.0124751	402
6	S	C	D6SN2	STE11	25.8732	6.55963	0.0106012	252
6	S	C	D6SN3	STE11	25.2897	5.56067	0.0211871	435
6	R	C	D6RN1	STE11	26.2745	6.90606	0.0083381	330
6	R	C	D6RN2	STE11	25.9557	6.76959	0.00916535	217
6	R	C	D6RN3	STE11	24.5849	4.93216	0.0327546	566
6	S	A	D6SA1	STE11	25.2245	5.88615	0.016908	483
6	S	A	D6SA2	STE11	25.3029	5.80737	0.017857	961
6	S	A	D6SA3	STE11	25.5633	5.94399	0.0162436	470
6	R	A	D6RA1	STE11	26.8885	6.74037	0.0093529	721
6	R	A	D6RA2	STE11	25.5638	5.93644	0.0163287	1354
6	R	A	D6RA3	STE11	26.3371	5.9575	0.0160921	925
1	S	C	D1SN1	UBQ11	20.1167
1	S	C	D1SN2	UBQ11	20.3294
1	S	C	D1SN3	UBQ11	20.5887
1	R	C	D1RN1	UBQ11	20.1081
1	R	C	D1RN2	UBQ11	20.0574
1	R	C	D1RN3	UBQ11	20.2756
1	S	A	D1SA1	UBQ11	20.4627
1	S	A	D1SA2	UBQ11	20.4866
1	S	A	D1SA3	UBQ11	20.5425
1	R	A	D1RA1	UBQ11	20.4851
1	R	A	D1RA2	UBQ11	25.7159
1	R	A	D1RA3	UBQ11	20.8029
6	S	C	D6SN1	UBQ11	20.1064
6	S	C	D6SN2	UBQ11	19.7197
6	S	C	D6SN3	UBQ11	19.9913
6	R	C	D6RN1	UBQ11	20.0618
6	R	C	D6RN2	UBQ11	19.6753
6	R	C	D6RN3	UBQ11	20.1102
6	S	A	D6SA1	UBQ11	19.7854
6	S	A	D6SA2	UBQ11	20.0016
6	S	A	D6SA3	UBQ11	20.2084
6	R	A	D6RA1	UBQ11	20.7337
6	R	A	D6RA2	UBQ11	20.4286
6	R	A	D6RA3	UBQ11	20.9554
